# Supplementary material for: Bridging the Knowledge Gap: A National Survey on MASLD Awareness and Management Barriers in the Saudi Population
Source: Healthcare (Basel). 2025 Dec 18;13(24):3322. doi: 10.3390/healthcare13243322 (PMC12732865; doi:10.3390/healthcare13243322)
Supplement: Supplementary file 1 [file healthcare-13-03322-s001.zip]

Archive with 1 entries (1 files):
- healthcare-4004672-supplementary.pdf
